# Supplementary material for: Integrative Biosensing Nanoplasmonic Array for Real‐Time Spatiotemporal Imaging of Protein Secretion in Cell‐to‐Cell Communication
Source: Small Sci. 2025 Oct 22;5(12):e202500326. doi: 10.1002/smsc.202500326 (PMC12697793; doi:10.1002/smsc.202500326)
Supplement: Supplementary file 1 — Supplementary Material [file SMSC-5-e202500326-s001.zip]

Archive with 2 entries (2 files):
- smsc70145-sup-0001-SuppData-S1/Cell-Cell Video.avi
- smsc70145-sup-0001-SuppData-S1/Supporting Information.pdf
